# Supplementary material for: Graph Analysis of Functional Brain Networks in Patients with Mild Traumatic Brain Injury
Source: PLoS One. 2017 Jan 27;12(1):e0171031. doi: 10.1371/journal.pone.0171031 (PMC5271400; doi:10.1371/journal.pone.0171031)
Supplement: S1 Appendix — For every subject minimum and maximum framewise displacement (FD), number of volumes with > 0.5 mm FD, and % volumes that had a displacement of > 0.5 mm are listed. (XLS) [file pone.0171031.s001.xls]

## Sheet: Sheet1
	minimum FD (mm)	maximum FD (mm)	number of volumes with FD>0.5mm	% of volumes with FD>0.5 mm
PTC_present_1	0.0212568	0.337895	0	0
2	0.0209483	0.535855	1	0.333333
3	0.0220997	0.358287	0	0
4	0.0229323	0.764843	7	2.33333
5	0.0289041	0.522953	2	0.666667
6	0.00823083	1.03211	6	2
7	0.0239771	0.404686	0	0
8	0.0424048	1.08897	1	0.333333
9	0.0127791	0.220384	0	0
10	0.0197402	1.00602	7	2.33333
11	0.0185889	0.795887	2	0.666667
12	0.0211602	0.910483	5	1.66667
13	0.0132607	0.917289	3	1
14	0.0095855	0.216616	0	0
15	0.0314878	0.59781	1	0.333333
16	0.0071819	0.281518	0	0
17	0.0595513	0.338848	0	0
18	0.0095888	0.138852	0	0
19	0.0170791	0.297883	0	0
20	0.0158514	0.317109	0	0
21	0.0216621	0.520501	1	0.333333
22	0.0102398	0.263901	0	0
23	0.0085894	0.628468	1	0.333333
24	0.0221561	0.369496	0	0
25	0.0401276	1.38951	18	6
26	0.0201035	0.587817	2	0.666667
27	0.0127198	0.41467	0	0
28	0.0273778	0.614618	1	0.333333
29	0.0134504	0.239103	0	0
30	0.0173865	0.264868	0	0
31	0.0159788	0.940656	8	2.66667
32	0.0175174	0.257099	0	0
33	0.0198786	0.300051	0	0
34	0.0208337	1.38969	4	1.33333
HC_1	0.0117025	0.508793	1	0.333333
2	0.0231862	0.426288	0	0
3	0.0128421	0.318517	0	0
4	0.0122862	0.429063	0	0
5	0.0101428	0.262914	0	0
6	0.02958	1.82659	54	18
7	0.0410073	1.47184	94	31.3333
8	0.0216745	0.456456	0	0
9	0.0122455	0.706188	2	0.666667
10	0.0176419	0.480094	0	0
11	0.0151266	0.399406	0	0
12	0.0176214	0.350923	0	0
13	0.0119829	0.342469	0	0
14	0.014047	0.852954	2	0.666667
15	0.030429	1.64237	35	11.6667
16	0.0113525	0.698543	7	2.33333
17	0.0131109	0.289527	0	0
18	0.0173055	1.95693	35	11.6667
19	0.00849414	1.07279	2	0.666667
20	0.00895746	0.515247	1	0.333333
PTC-absent_1	0.0120878	2.71207	19	6.33333
2	0.0273076	2.06289	24	8
3	0.0225673	0.658602	3	1
4	0.0197693	0.56659	2	0.666667
5	0.0160005	0.345919	0	0
6	0.024738	0.595384	1	0.333333
7	0.0212592	0.23526	0	0
8	0.0518966	0.89431	9	3
9	0.0159535	0.832376	4	1.33333
10	0.0195468	0.611023	3	1
11	0.00990904	1.24764	9	3
12	0.0244984	1.09147	5	1.66667
13	0.0123443	0.123444	0	0
14	0.0204899	0.346339	0	0
15	0.0126082	0.880828	8	2.66667
16	0.0100056	0.684829	4	1.33333
17	0.0231436	1.45592	6	2
18	0.0205311	0.449856	0	0
19	0.0169537	0.290318	0	0
20	0.0173858	0.333165	0	0
