# Supplementary material for: Graph Analysis of Functional Brain Networks in Patients with Mild Traumatic Brain Injury
Source: PLoS One. 2017 Jan 27;12(1):e0171031. doi: 10.1371/journal.pone.0171031 (PMC5271400; doi:10.1371/journal.pone.0171031)
Supplement: S1 Data — Graph measures for every subject at every threshold. (ZIP) [file pone.0171031.s002.zip › Subject_label_row_vector.xlsx]

## Sheet: Blad1
PTC-present
PTC-present
PTC-present
PTC-present
PTC-present
PTC-present
PTC-present
PTC-present
PTC-present
PTC-present
PTC-present
PTC-present
PTC-present
PTC-present
PTC-present
PTC-present
PTC-present
PTC-present
PTC-present
PTC-present
PTC-present
PTC-present
PTC-present
PTC-present
PTC-present
PTC-present
PTC-present
PTC-present
PTC-present
PTC-present
PTC-present
PTC-present
PTC-present
PTC-present
HC
HC
HC
HC
HC
HC
HC
HC
HC
HC
HC
HC
HC
HC
HC
HC
HC
HC
HC
HC
PTC-absent
PTC-absent
PTC-absent
PTC-absent
PTC-absent
PTC-absent
PTC-absent
PTC-absent
PTC-absent
PTC-absent
PTC-absent
PTC-absent
PTC-absent
PTC-absent
PTC-absent
PTC-absent
PTC-absent
PTC-absent
PTC-absent
PTC-absent
